# Supplementary material for: Differences in insect resistance between tomato species endemic to the Galapagos Islands
Source: BMC Evol Biol. 2013 Aug 24;13:175. doi: 10.1186/1471-2148-13-175 (PMC3765935; doi:10.1186/1471-2148-13-175)
Supplement: Additional file 1: Table S1 — This file includes GeneBank origin, accession numbers, collection sites and all phenotypic information, SNP array data and LC-MS data for the material used in this work. The Phylogenetic tree was uploaded to TreeBASe.org, and can be found by following this link: http://purl.org/phylo/treebase/phylows/study/TB2:S14512. [file 1471-2148-13-175-S1.xlsx]

## Sheet: Accession Info
Specie	Accession	Island	Collection point	Longitude	Latitude	Altitude (m.s.l.)	Ann. Mean Temperature (°C)	Ann. Mean Precipitation (mm)
Solanum cheesmaniae	LA0421	San Cristobal	cliff East of Wreck Bay	-89.609	-0.898	36	23.5542	537
Solanum cheesmaniae	LA0422	San Cristobal	Wreck Bay, Puerto Baquerizoá	-89.61	-0.895	36	23.5542	537
Solanum cheesmaniae	LA0428	Santa Cruz	Trail Bellavista to Miconia	-90.3	-0.65	358	20.4083	1118
Solanum cheesmaniae	LA0521	Fernandina	Inside Crater	-91.55	-0.367	1015	18.825	1289
Solanum cheesmaniae	LA0522	Fernandina	Outer slopes	-91.55	-0.367	1015	18.825	1289
Solanum cheesmaniae	LA0528A	Santa Cruz	Academy Bayá	-90.317	-0.75	16	23.1708	460
Solanum cheesmaniae	LA0529	Fernandina	Crater	-91.55	-0.367	1015	18.825	1289
Solanum cheesmaniae	LA0746	Isabela	Punta Essexá	-91.417	-1	68	22.6042	532
Solanum cheesmaniae	LA0932	Isabela	Tagus Cove	-91.366	-0.273	68	23.7417	676
Solanum cheesmaniae	LA1035	Fernandina	Low elevation	-91.583	-0.429	240	22.6625	763
Solanum cheesmaniae	LA1039	Isabela	Cape Berkeley	-91.533	-0.039	286	23.1625	930
Solanum cheesmaniae	LA1040	San Cristobal	Caleta Tortugaá	-89.384	-0.726	59	23.4583	667
Solanum cheesmaniae	LA1041	Santa Cruz	El Cascajoá	-90.265	-0.669	143	22.5	647
Solanum cheesmaniae	LA1042	Isabela	Cerro Santo Tomasá	-90.994	-0.921	14	23.8667	309
Solanum cheesmaniae	LA1043	Isabela	Cerro Santo Tomas	-91.004	-0.887	331	23.0583	428
Solanum cheesmaniae	LA1137 #	Rabida	N sideá	-90.71	-0.4	39	23.8292	421
Solanum cheesmaniae	LA1139	Isabela	W of Cerro Azul	-91.417	-0.933	460	19.5625	927
Solanum cheesmaniae	LA1404	Fernandina	W flank calderaá	ND	ND	ND	ND	ND
Solanum cheesmaniae	LA1409	Isabela	Punta Albermarle	ND	ND	ND	ND	ND
Solanum cheesmaniae	LA1411	Santiago	N James Bay	ND	ND	ND	ND	ND
Solanum cheesmaniae	LA1450	Isabela	Bahia San Pedro	-91.44	-0.974	460	22.6042	532
Solanum cheesmaniae	LA3124	Santa Fe	near E landing	-90.042	-0.804	96	23.0167	514
Solanum galapagense	LA0438	Isabela	coast at Villamil	-91.021	-0.978	93	23.7417	322
Solanum galapagense	LA0480A	Isabela	Cowley Bay	-90.983	-0.4	32	24.0042	469
Solanum galapagense	LA0483	Fernandina	inside crater	-91.55	-0.367	1015	18.825	1289
Solanum galapagense	LA0528	Santa Cruz	Academy Bay	-90.317	-0.75	16	23.1708	460
Solanum galapagense	LA0530	Fernandina	craterá	-91.55	-0.367	1015	18.825	1289
Solanum galapagense	LA0532	Pinzon	NW side	-90.683	-0.6	106	23.2667	472
Solanum galapagense	LA0748	Santiago	E Trenton Isletá	-90.584	-0.37	56	23.7625	403
Solanum galapagense	LA1401	Isabela	N of Punta Tortugaá	ND	ND	ND	ND	ND
Solanum galapagense	LA1408	Isabela	SW volcano, Cape Berkeley	ND	ND	ND	ND	ND
Solanum galapagense	LA1452	Isabela	E slope, Volcan Alcedo	-91.067	-0.383	305	20.9	990
Solanum galapagense	LA1508	Floreana	Corona del Diablo Isletá	-90.423	-1.216	30	23.1792	315
Solanum galapagense	LA1627	Isabela	Tagus Cove	-91.367	-0.25	68	22.7792	837
Solanum lycopersicum	Moneymaker	ND	ND	ND	ND	ND	ND	ND

## Sheet: Phenotypic data
Specie	Accession	AS	OR	PS	TRICHOME I	TRICHOME III	TRICHOME IV	TRICHOME V	TRICHOME VI
Solanum cheesmaniae	LA0421	0.99	6.02	0.46	0	0	0	2.4	1.4
Solanum cheesmaniae	LA0422	0.89	6.25	0.83	0	0	0	1.2	1.4
Solanum cheesmaniae	LA0428	0.69	6.06	0.41	0.8	0	1	0.6	1.4
Solanum cheesmaniae	LA0521	0.98	8.74	0.63	0	0	0	2.5	1
Solanum cheesmaniae	LA0522	0.89	5.78	0.52	0	2	0	3	2
Solanum cheesmaniae	LA0528A	0.85	8.4	0.71	0	0	0	1.2	1.4
Solanum cheesmaniae	LA0529	0.5	5.5	0.48	0	0	0	2	2
Solanum cheesmaniae	LA0746	0.86	6.01	0.66	0	2	0	3	2
Solanum cheesmaniae	LA0932	0.94	7.43	0.7	0	1	0	3	2
Solanum cheesmaniae	LA1035	0.97	7.33	ND	ND	ND	ND	ND	ND
Solanum cheesmaniae	LA1039	1	7.11	0.35	0	0	0	2.67	1.67
Solanum cheesmaniae	LA1040	0.93	6.36	0.77	0	1.4	0	2.6	2
Solanum cheesmaniae	LA1041	0.86	7.19	ND	ND	ND	ND	ND	ND
Solanum cheesmaniae	LA1042	0.94	8.21	0.65	0	0	0	2.8	2
Solanum cheesmaniae	LA1043	0.95	8.77	0.74	0	0	0	2.75	2
Solanum cheesmaniae	LA1137 #	0.94	7.72	0.75	0	2	0	3	2
Solanum cheesmaniae	LA1139	1	6.62	0.51	0	0	0	3	1
Solanum cheesmaniae	LA1404	0.9	7.59	0.66	0	0	0	2.8	1.4
Solanum cheesmaniae	LA1409	0.75	5.45	0.01	0	1	0	3	1.5
Solanum cheesmaniae	LA1411	0.95	8.65	ND	0.33	0	0.5	2	1.83
Solanum cheesmaniae	LA1450	0.91	8.86	0.64	0	2.8	0	3	2
Solanum cheesmaniae	LA3124	0.97	4.76	0.76	0	1.83	0	3	1.67
Solanum galapagense	LA0438	0	0	ND	2	0	3	0	2
Solanum galapagense	LA0480A	0.29	2.89	0.07	2	0	3	0	2
Solanum galapagense	LA0483	0	0	ND	2	0	3	0	2
Solanum galapagense	LA0528	0.22	2.86	0.1	1.6	0	2.4	0.6	2
Solanum galapagense	LA0530	0.1	0.2	0.5	2	0	3	0	2
Solanum galapagense	LA0532	0	0.17	ND	2	0	3	0	2
Solanum galapagense	LA0748	0.3	2.48	0.23	2	0	3	0	2
Solanum galapagense	LA1401	0.03	0.57	0	2	0	3	0	2
Solanum galapagense	LA1408	0	0	ND	2	0	3	0	2.17
Solanum galapagense	LA1452	0	0.14	0	2	0	3	0	2
Solanum galapagense	LA1508	0.11	1.9	0.02	2	0	3	0	2
Solanum galapagense	LA1627	0.04	0.7	0.02	2	0	3	0	2
Solanum lycopersicum	Moneymaker	0.93	5.55	0.51	0	1.78	0	2.78	2

## Sheet: Acyl sugar data
Species	Accession	Acyl sugar												Total
		S3-14	S3-15	S4-16	S4-17	S4-18	S3-20	S4-21	S4-22	S3-22	S4-23	S3-23	S4-24
Solanum cheesmaniae	LA0421	416.222	3172	8112.24	17777.3	633.968	868.822	242.316	4976.8	8705.26	1380.49	307.37	10176.6	56769.4
Solanum cheesmaniae	LA0422	16.29	304.48	476.064	5740.95	88.639	423.429	45.25	1269.84	3524.02	222.716	98.079	7652.7	19862.5
Solanum cheesmaniae	LA0428	10.062	166.995	289.457	3610.31	34.95	341.372	35.087	778.557	1561.09	88.367	0	5269.47	12185.7
Solanum cheesmaniae	LA0521	32.242	441.133	896.881	8905.9	287.904	923.323	157.913	4905.4	7581.01	1238.17	273.624	9953.35	35596.8
Solanum cheesmaniae	LA0522	10.78	188.5	270.244	3032.02	23.154	85.642	21.534	501.978	969.351	27.412	0	3679.92	8810.53
Solanum cheesmaniae	LA0528A	7.518	154.39	268.848	4118.44	42.99	106.935	18.391	422.572	1197.5	62.904	23.21	4426.76	10850.5
Solanum cheesmaniae	LA0529	196.433	1729.33	5257.27	16298.6	707.172	1677.06	461.267	9076.75	10698.3	3180.68	583.195	9211.68	59077.7
Solanum cheesmaniae	LA0746	96.081	1691.45	10911.5	15607.5	2772.73	4950.4	1887.91	12728.5	14433.1	8729	1872.16	14721.3	90401.6
Solanum cheesmaniae	LA0932	14.153	252.614	611.333	7097.66	97.804	218.775	57.825	1856.53	3954.15	221.91	130.879	9875.17	24388.8
Solanum cheesmaniae	LA1035	15.733	218.888	363.824	4423.24	37.488	0	31.131	678.001	1222.03	75.805	0	4815.97	11882.1
Solanum cheesmaniae	LA1039	78.625	704.378	1132.22	7857.41	84.181	0	24.448	513.455	1658.35	69.973	0	4276.12	16399.2
Solanum cheesmaniae	LA1040	8.386	146.723	324.314	4263.82	36.697	154.973	46.103	1010.25	2402.86	169.663	50.914	7646.39	16261.1
Solanum cheesmaniae	LA1041	13.108	216.004	312.547	3709.47	31.69	110.611	20.525	435.143	2081.12	46.42	26.867	4966.41	11969.9
Solanum cheesmaniae	LA1042	1.83	85.719	258.162	4200.02	55.315	143.816	42.479	1080.75	2435.23	188.599	76.537	8226.9	16795.4
Solanum cheesmaniae	LA1043	3.355	97.52	244.805	2690.82	42.624	271.491	77.043	1468.1	4189.34	412.587	136.93	8764.75	18399.4
Solanum cheesmaniae	LA1139	38.311	416.685	729.466	5246.74	46.486	59.805	23.674	464.561	928.671	60.451	0	2576.09	10590.9
Solanum cheesmaniae	LA1404	53.747	756.029	1207.77	10247.2	169.156	264.997	58.068	1760.52	4013.54	207.24	86.303	8400.59	27225.2
Solanum cheesmaniae	LA1409	0	14.005	27.068	158.641	0.774	0	5.147	173.019	313.02	0	0	678.631	1370.3
Solanum cheesmaniae	LA1450	4.651	116.005	168.494	1936.56	11.267	67.171	10.847	286.316	1223.95	50.443	23.994	4324.9	8224.6
Solanum cheesmaniae	LA3124	44.239	343.804	636.46	4760.69	26.405	0	10.873	201.199	723.42	30.389	0	2017.28	8794.76
Solanum galapagense	LA0317	1772.38	9305.42	10476	16284.6	999.633	2482.08	329.583	7301.07	10447.3	2551.9	449.813	10153.7	72553.5
Solanum galapagense	LA0438	97.431	1263.63	12428.9	20816.4	2248.52	1265.55	653.747	10604.6	11106.3	5898.75	553.53	14094.1	81031.4
Solanum galapagense	LA0480A	722.192	7496.7	13786.5	18212	2962.99	5546.19	1814.63	13362.2	14514.3	7349.05	1218	13622.6	100607
Solanum galapagense	LA0483	559.608	6840.56	11487.8	15550	2542.83	3024.18	1001.02	12801.7	12420.2	7505.68	911.825	12675.7	87321.1
Solanum galapagense	LA0528	69.696	799.478	6795.66	17188	698.631	1202.15	367.993	6586.86	10475.1	2249.86	404.307	10276.6	57114.4
Solanum galapagense	LA0530	128.675	2085.55	12764.5	18030.5	3827.51	6716.88	3788.52	11844.3	12760.4	11946.8	4402.77	17696.2	105993
Solanum galapagense	LA0532	113.202	1514.18	9182.61	17107.5	987.452	3663.82	1340.82	13273	13037.2	6730.08	945.108	12590.9	80485.9
Solanum galapagense	LA0748	81.143	1130.57	7799.05	15610.6	1466.51	5425.55	2114.86	13651.9	13349.1	8095.46	2842.16	14954.9	86521.7
Solanum cheesmaniae	LA1137#	41.611	597.269	811.806	7595.37	94.604	264.649	45.919	1048.92	3632.89	260.31	70.499	7571.54	22035.4
Solanum galapagense	LA1401	3287.62	13020.5	15655.5	19413.1	3947.44	6723.68	1266.92	12753.1	14791.6	6070.31	1136.71	13494.7	111561
Solanum galapagense	LA1408	1564.39	9444.29	12164.6	16162.8	2038.77	3342.7	478.71	9013.69	11626.5	4541.51	774.736	10549.2	81701.8
Solanum galapagense	LA1411	105.454	1718.78	6480.26	17182.4	1963.36	899.109	319.589	7949.76	12130.5	4284.77	954.001	12566.8	66554.7
Solanum galapagense	LA1452	2299.61	9402.22	13952.2	18714.1	1466.77	2983.1	523.44	8480.2	11953.9	4552.38	574.58	11426	86328.5
Solanum galapagense	LA1508	117.321	1535.28	9375.62	14319.4	1785.17	3771.7	832	10801.2	13722.9	6512.96	1290.4	13588.8	77652.8
Solanum galapagense	LA1627	2612.66	13242.5	15214.9	19700.6	5168.15	5699.44	935.116	10996.1	13820.2	4969.21	835.446	11853.5	105048
Solanum lycopersicum	Moneymaker	9.585	290.579	179.817	2127.34	15.952	455.338	14.724	345.583	1471.87	0	0	2118.52	7029.3

## Sheet: Correlation analysis
Pearson correlation matrix of all the variables analyzed on this work
	AS	OR	PS	TRICHOME I	TRICHOME III	TRICHOME IV	TRICHOME V	TRICHOME VI	S3-14	S3-15	S4-16	S4-17	S4-18	S3-20	S4-21	S4-22	S3-22	S4-23	S3-23	S4-24	Total Acylsugar
AS		0	3.4e-06	3.8e-10	0.13	3.6e-10	2.3e-08	0.02	0.01	0.0025	0.0036	0.0042	0.0019	0.0018	0.0025	0.0041	0.0026	0.0019	0.01	0.01	0.002
OR	1		1.7e-06	3.8e-10	0.12	3.3e-10	3.9e-08	0.02	0.01	0.0025	0.0043	0.0046	0.0023	0.0029	0.0037	0.01	0.0034	0.0027	0.01	0.01	0.0027
PS	0.81	0.82		4.1e-07	0.06	4.1e-07	6.9e-05	0.16	0.0003	0.00038	0.0036	0.0042	0.01	0.07	0.04	0.03	0.02	0.03	0.19	0.13	0.01
TRICHOME I	-0.92	-0.92	-0.84		0.06	0	1.8e-09	0.07	0.0019	0.00074	0.0011	0.0022	0.00076	0.0039	0.001	0.0032	0.0029	0.0012	0.01	0.01	0.001
TRICHOME III	0.33	0.34	0.39	-0.39		0.07	0.01	0.19	0.15	0.13	0.15	0.04	0.08	0.14	0.13	0.08	0.07	0.08	0.22	0.11	0.07
TRICHOME IV	-0.92	-0.92	-0.84	1	-0.39		3.1e-09	0.06	0.0016	0.00062	0.0009	0.0018	0.00064	0.0038	0.00089	0.0029	0.0025	0.00099	0.01	0.01	0.00089
TRICHOME V	0.88	0.88	0.73	-0.91	0.55	-0.9		0.37	0.01	0.0039	0.01	0.01	0.0032	0.0027	0.0049	0.01	0.01	0.0044	0.02	0.01	0.0045
TRICHOME VI	-0.5	-0.48	-0.3	0.39	0.28	0.4	-0.2		0.55	0.41	0.24	0.44	0.24	0.26	0.11	0.15	0.1	0.13	0.05	0.05	0.13
S3-14	-0.56	-0.56	-0.69	0.61	-0.31	0.62	-0.54	0.13		0	7.5e-09	6.3e-08	1.4e-06	0.02	0.00038	0.00036	0.00054	0.00024	0.03	0.04	1.4e-05
S3-15	-0.6	-0.6	-0.68	0.65	-0.32	0.66	-0.58	0.18	0.99		6.5e-11	2.3e-09	1.4e-08	0.0046	2.3e-05	2.8e-05	4.9e-05	1.5e-05	0.01	0.01	3.8e-07
S4-16	-0.58	-0.57	-0.58	0.64	-0.31	0.64	-0.54	0.26	0.9	0.93		0	0	0.00052	4.9e-09	3.7e-08	2.4e-07	7.7e-09	0.00021	0.00052	2.9e-11
S4-17	-0.57	-0.57	-0.57	0.61	-0.43	0.61	-0.56	0.17	0.87	0.91	0.97		8.2e-12	0.00087	1e-07	3.9e-08	1.4e-07	3.2e-08	0.00018	0.00032	1.2e-10
S4-18	-0.61	-0.6	-0.53	0.65	-0.37	0.66	-0.59	0.26	0.82	0.89	0.96	0.95		9.4e-06	0	7.7e-12	2.7e-10	0	3.3e-06	5.3e-06	0
S3-20	-0.61	-0.59	-0.39	0.58	-0.31	0.58	-0.6	0.25	0.47	0.57	0.67	0.65	0.78		3.1e-07	2.4e-08	1.7e-07	1.6e-07	2.3e-07	1e-07	1.9e-06
S4-21	-0.6	-0.58	-0.43	0.64	-0.32	0.65	-0.57	0.34	0.68	0.76	0.9	0.86	0.96	0.85		0	3.9e-11	0	1.6e-07	1.1e-07	0
S4-22	-0.58	-0.56	-0.45	0.59	-0.37	0.59	-0.54	0.31	0.68	0.76	0.88	0.88	0.95	0.88	0.97		0	0	2e-08	3.3e-09	0
S3-22	-0.6	-0.58	-0.47	0.59	-0.38	0.6	-0.54	0.35	0.66	0.74	0.85	0.86	0.93	0.86	0.94	0.98		0	4.4e-10	8.4e-11	0
S4-23	-0.61	-0.6	-0.46	0.63	-0.37	0.64	-0.57	0.32	0.69	0.77	0.9	0.88	0.96	0.86	0.98	0.98	0.98		2.4e-09	6.2e-09	0
S3-23	-0.55	-0.53	-0.29	0.51	-0.27	0.52	-0.48	0.41	0.46	0.56	0.7	0.7	0.81	0.85	0.86	0.89	0.92	0.91		4.1e-11	9.8e-08
S4-24	-0.54	-0.53	-0.33	0.53	-0.34	0.54	-0.51	0.42	0.42	0.53	0.67	0.68	0.8	0.86	0.86	0.9	0.93	0.9	0.94		8.1e-08
Bellow main diagonal is the correlation coefficient and upper the main diagonal is the p value associated

## Sheet: SNP data
Species	Accession	Markers
		Marker-1	Marker-2	Marker-3	Marker-4	Marker-5	Marker-6	Marker-7	Marker-8	Marker-9	Marker-10	Marker-11	Marker-12	Marker-13	Marker-14	Marker-15	Marker-16	Marker-17	Marker-18	Marker-19	Marker-20	Marker-21	Marker-22	Marker-23	Marker-24	Marker-25	Marker-26	Marker-27	Marker-28	Marker-29	Marker-30	Marker-31	Marker-32	Marker-33	Marker-34	Marker-35	Marker-36	Marker-37	Marker-38	Marker-39	Marker-40	Marker-41	Marker-42	Marker-43	Marker-44	Marker-45	Marker-46	Marker-47	Marker-48
Solanum pennellii	LA716	?	3	3	3	3	2	3	2	3	?	?	1	?	?	?	?	1	?	1	?	?	1	?	?	3	1	3	3	3	?	?	?	1	3	?	?	?	2	?	1	?	?	?	2	?	2	3	?
Solanum peruvianum	LA2157	?	3	3	3	3	2	3	?	?	3	1	1	?	1	3	2	1	1	1	?	1	1	1	?	3	1	3	3	3	?	?	3	1	3	?	3	?	?	?	1	?	?	?	2	?	?	1	?
Solanum habrochaites	FCN 3-5	?	3	3	3	3	2	3	2	3	?	?	1	?	?	?	?	1	?	1	2	2	?	1	?	3	1	?	3	3	?	?	3	1	3	?	3	?	?	?	1	?	?	?	?	?	2	3	2
Solanum cheesmaniae	G1.1615	1	3	3	3	3	1	2	3	1	1	3	3	1	3	1	3	3	1	1	3	3	1	1	3	1	3	1	1	1	1	3	3	1	3	3	1	1	?	3	1	1	1	1	3	3	3	3	1
Solanum cheesmaniae	LA0421	?	?	?	?	3	3	?	3	1	1	3	3	1	?	1	1	1	1	1	3	3	1	1	3	1	3	1	1	2	3	3	3	3	1	1	1	1	1	1	1	1	1	1	3	3	3	3	3
Solanum cheesmaniae	LA0422	?	?	?	?	3	3	?	3	1	1	3	3	1	?	1	1	1	1	1	3	3	1	1	3	1	3	1	1	?	3	3	3	3	1	1	1	1	1	1	1	1	1	1	3	3	3	3	3
Solanum cheesmaniae	LA0428	?	?	?	?	3	3	?	3	1	1	3	3	1	3	1	1	1	1	1	3	3	1	1	3	1	3	1	1	2	3	3	3	3	1	3	1	1	1	1	1	1	1	1	3	3	3	3	3
Solanum cheesmaniae	LA0437	?	?	?	?	3	3	3	3	?	1	3	3	1	3	1	1	1	1	1	3	3	1	1	3	1	3	1	1	?	3	3	3	3	1	3	1	1	1	1	1	1	1	1	3	3	3	3	3
Solanum cheesmaniae	LA0521	?	?	3	?	3	?	?	3	?	1	3	3	1	3	1	1	1	1	1	3	3	1	1	3	1	3	1	1	2	3	3	3	3	1	3	1	1	1	1	1	1	1	1	3	3	3	3	3
Solanum cheesmaniae	LA0522	?	?	?	?	3	?	3	3	1	1	3	3	1	3	1	1	1	1	1	3	3	1	1	3	1	3	1	1	1	3	3	3	3	1	3	1	1	1	1	1	1	1	1	?	3	3	3	3
Solanum cheesmaniae	LA0524	?	?	3	?	3	?	3	3	1	1	3	3	1	3	1	1	?	1	1	3	3	1	1	3	1	3	1	1	1	3	3	3	3	1	3	1	1	1	1	1	1	1	1	3	3	3	3	3
Solanum cheesmaniae	LA0528A	?	?	?	?	3	3	3	3	1	1	3	3	1	3	1	1	1	1	1	3	3	1	1	3	1	3	1	1	?	3	3	3	3	1	3	1	1	1	1	1	1	1	1	3	3	3	3	3
Solanum cheesmaniae	LA0529	?	?	?	?	3	?	?	3	?	1	3	3	1	3	1	1	?	1	1	3	3	1	1	3	1	3	1	1	1	3	3	3	3	1	3	1	1	1	1	1	1	1	1	3	3	3	3	3
Solanum cheesmaniae	LA0746	?	?	?	?	3	?	3	3	1	1	3	3	1	3	1	1	?	1	1	3	3	1	1	3	1	3	1	1	1	3	3	3	3	1	3	1	1	1	1	1	1	1	1	3	3	3	3	3
Solanum cheesmaniae	LA0932	?	?	?	?	3	?	3	3	1	1	3	3	1	3	1	1	1	1	1	3	3	1	1	3	1	3	1	1	1	3	3	3	3	1	3	1	1	1	1	1	1	1	1	3	3	3	3	3
Solanum cheesmaniae	LA1035	?	?	?	?	3	?	3	3	1	1	3	3	1	?	1	1	?	1	1	3	3	1	1	3	1	3	1	1	1	3	3	3	3	1	3	1	1	1	1	1	1	1	1	3	3	3	3	3
Solanum cheesmaniae	LA1039	?	?	?	3	3	3	3	3	?	1	3	3	1	3	1	1	?	1	1	3	3	1	1	3	1	3	1	1	1	3	3	3	3	1	3	1	1	1	1	1	1	1	1	3	3	3	3	3
Solanum cheesmaniae	LA1041	?	?	?	?	3	3	?	3	1	1	3	3	1	3	1	1	1	1	1	3	3	1	1	3	?	3	1	1	1	3	3	3	3	1	3	1	1	1	1	1	1	1	1	3	3	3	3	3
Solanum cheesmaniae	LA1042	?	?	?	?	3	3	?	3	?	1	3	3	1	3	1	1	1	1	1	3	3	1	1	3	1	3	1	1	1	3	3	3	3	1	3	1	1	1	1	1	1	1	1	3	3	3	3	3
Solanum cheesmaniae	LA1043	?	?	3	?	3	3	?	3	?	1	3	3	1	3	1	1	1	1	1	3	3	1	1	3	1	3	1	1	1	3	3	3	3	1	3	1	1	1	1	1	1	1	1	3	3	3	3	3
Solanum cheesmaniae	LA1139	?	?	3	?	3	3	?	3	?	1	3	3	1	3	1	1	1	1	1	3	3	1	1	3	1	3	1	1	1	3	3	3	3	1	3	1	1	1	1	1	1	1	1	3	3	3	3	3
Solanum cheesmaniae	LA1404	?	?	3	?	3	?	3	3	?	1	3	3	1	3	1	1	1	1	1	3	3	1	1	3	1	3	1	1	?	3	3	3	3	1	3	1	1	1	1	1	1	1	1	3	3	3	3	3
Solanum cheesmaniae	LA1409	?	?	3	?	3	?	3	3	1	1	3	3	1	?	1	1	?	1	1	3	3	1	1	3	1	3	1	1	1	3	3	3	3	1	3	1	1	1	1	1	1	1	1	3	3	3	3	3
Solanum cheesmaniae	LA1412	?	?	3	3	3	3	?	3	1	1	3	3	1	?	1	1	1	1	1	3	3	1	1	3	1	3	1	1	?	3	3	3	3	1	1	1	1	1	1	1	1	1	1	3	3	3	3	3
Solanum cheesmaniae	LA1450	?	?	3	?	3	3	3	3	?	1	3	3	1	3	1	1	1	1	1	3	3	1	1	3	1	3	1	1	1	3	3	3	3	1	3	1	1	1	1	1	1	1	1	3	3	3	3	3
Solanum cheesmaniae	LA1540	?	?	3	?	3	3	?	3	1	1	3	3	1	3	1	1	1	1	1	3	3	1	1	3	1	3	1	1	1	3	3	3	3	1	3	1	1	1	1	1	1	1	1	3	3	3	3	3
Solanum cheesmaniae	LA3124	?	3	3	1	3	3	?	3	1	?	3	3	1	3	?	1	3	1	1	3	3	?	1	3	1	3	1	1	1	1	3	3	3	?	3	1	1	1	1	1	1	1	1	3	3	3	3	3
Solanum galapagense	LA0438	?	?	?	3	3	3	3	?	1	1	3	3	1	3	1	1	1	?	1	3	3	1	1	3	1	3	1	1	1	3	3	3	3	1	3	1	1	1	1	1	1	1	1	3	3	3	3	3
Solanum galapagense	LA0480A	?	?	?	3	3	3	3	?	1	1	3	3	1	3	1	1	1	1	1	3	3	1	1	3	1	3	1	1	1	3	3	3	3	1	3	1	1	1	1	1	1	1	1	3	3	3	3	3
Solanum galapagense	LA0483	?	?	?	3	3	3	3	?	1	1	3	3	1	3	1	1	1	?	1	3	3	1	1	3	1	3	1	1	1	3	3	3	3	1	3	1	1	1	1	1	1	1	1	3	3	3	3	3
Solanum galapagense	LA0528	?	?	?	3	3	3	3	3	1	1	3	3	1	3	1	1	1	1	1	3	3	1	1	3	1	3	1	1	1	3	3	3	3	1	3	1	1	1	1	1	1	1	1	3	3	3	3	3
Solanum galapagense	LA0530	?	?	?	3	3	3	3	?	1	1	3	3	1	3	1	1	1	?	1	3	3	1	1	3	1	3	1	1	1	3	3	3	3	1	3	1	1	1	1	1	1	1	1	3	3	3	3	3
Solanum galapagense	LA0532	?	?	?	3	3	3	3	?	1	1	3	3	?	3	1	1	1	1	1	3	3	1	1	3	1	3	1	1	1	3	3	3	3	1	3	1	1	1	1	1	1	1	1	3	3	3	3	3
Solanum galapagense	LA0748	?	?	?	3	3	3	3	?	1	1	3	3	1	3	1	1	1	1	1	3	3	1	1	3	1	3	1	1	1	3	3	3	3	1	3	1	1	1	1	1	1	1	1	3	3	3	3	3
Solanum galapagense	LA1137	?	?	?	?	3	3	3	3	1	1	3	3	1	3	1	1	?	1	1	3	3	1	1	3	1	3	1	1	1	3	3	3	3	1	3	1	1	1	1	1	1	1	1	3	3	3	3	3
Solanum galapagense	LA1401	?	?	3	3	3	3	3	?	1	1	3	3	1	3	1	1	1	1	1	3	3	1	1	3	1	3	1	1	1	3	3	3	3	1	3	1	1	1	1	1	1	1	1	3	3	3	3	3
Solanum galapagense	LA1408	?	?	3	3	3	3	3	?	1	1	3	3	1	3	1	1	1	?	1	3	3	1	1	3	1	3	1	1	1	3	3	3	3	1	3	1	1	1	1	1	1	1	1	3	3	3	3	3
Solanum galapagense	LA1452	?	?	3	?	3	3	3	?	1	1	3	3	1	3	1	1	1	1	1	3	3	1	1	3	1	3	1	1	1	3	3	3	3	1	3	1	1	1	1	1	1	1	1	3	3	3	3	3
Solanum galapagense	LA1508	?	?	?	3	3	3	3	3	1	1	3	3	1	3	1	1	1	1	1	3	3	1	1	3	1	3	1	1	1	3	3	3	3	1	3	1	1	1	1	1	1	1	1	3	3	3	3	3
Solanum galapagense	LA1627	?	?	3	?	3	3	3	?	1	1	3	3	1	3	1	1	1	1	1	3	3	1	1	3	1	3	1	1	1	3	3	3	3	1	3	1	1	1	1	1	1	1	1	3	3	3	3	3
Solanum lycopersicum	Alisa craig	1	3	1	1	3	3	3	3	1	1	?	3	1	3	1	1	3	1	1	3	3	1	2	3	1	1	1	1	1	1	3	3	3	1	3	1	1	1	1	3	3	1	1	3	3	3	3	1
Solanum lycopersicum	Moneymaker	1	3	1	1	3	3	3	3	1	1	?	3	1	3	1	1	3	1	1	3	3	1	2	3	1	1	1	1	1	1	3	3	3	1	3	1	1	1	1	1	3	1	1	3	3	3	3	1
Solanum pimpinellifolium	LA1580	1	3	3	3	?	1	3	3	2	1	3	1	1	1	1	3	1	1	1	2	3	3	1	1	1	1	1	3	1	?	3	3	1	?	3	1	1	3	1	1	1	1	1	3	3	2	3	3
Solanum pimpinellifolium	LA1584	1	2	3	3	3	1	3	3	1	1	3	1	1	1	2	3	1	1	1	1	2	3	1	1	2	1	2	?	1	3	3	2	1	3	2	2	2	3	1	1	1	1	1	3	3	3	3	3
Solanum pimpinellifolium	LA1611	3	1	3	3	?	1	3	1	3	3	3	1	3	1	3	3	1	3	2	1	1	3	1	3	3	1	3	3	1	3	1	1	1	3	1	3	3	3	2	1	1	1	2	3	3	3	3	3
[truncated: 3,268 more columns]

## Sheet: Polymorphic markers
Species	Accession	Markers
Solanum cheesmaniae	G1.1615	A	T	?	T	A	T	T	T	T	T	T	T	T	T	T	T	T	T	A	T	A	T	A	A	T	T	T	T	A	A	A	A	T	A	T	T	T	A	T	T	T	T	A	A	T	A	A	A
Solanum cheesmaniae	LA3124	T	?	T	T	T	T	T	T	T	T	T	A	T	T	T	T	A	T	T	T	T	T	T	T	T	T	A	A	A	T	T	T	A	T	T	T	T	A	T	T	T	T	T	A	A	A	T	T
Solanum cheesmaniae	LA0421	T	A	A	T	A	T	T	T	T	T	T	T	T	T	T	T	T	T	T	A	T	A	T	T	T	A	A	A	T	T	T	A	T	T	T	T	A	T	T	A	A	T	T	A	T	T	A	A
Solanum cheesmaniae	LA0422	T	A	A	T	A	T	T	T	T	T	T	T	T	T	T	T	T	T	T	A	T	T	T	T	T	A	A	A	T	T	A	A	T	T	T	T	A	T	T	A	A	T	T	A	A	T	A	T
Solanum cheesmaniae	LA0428	T	A	A	T	T	A	A	T	T	T	T	T	T	T	T	T	T	T	T	T	T	T	T	T	T	T	T	T	A	A	T	T	T	T	T	T	A	T	T	T	T	A	A	A	A	A	A	A
Solanum cheesmaniae	LA0437	T	T	T	T	T	T	T	T	T	T	T	T	T	T	T	T	T	T	T	T	T	T	T	T	T	T	T	T	T	T	T	T	A	T	T	T	T	A	T	A	A	A	A	A	A	A	A	A
Solanum cheesmaniae	LA0521	T	T	T	T	T	T	T	T	T	T	T	T	T	T	T	T	T	A	T	T	T	T	T	T	A	T	T	T	T	T	T	T	T	T	A	T	T	T	T	A	A	A	A	A	A	A	A	A
Solanum cheesmaniae	LA0522	T	T	T	T	T	T	T	T	T	T	T	T	T	T	T	T	T	T	T	T	T	T	T	A	T	T	T	T	T	T	T	T	T	T	T	T	T	T	T	T	A	A	A	A	A	A	A	A
Solanum cheesmaniae	LA0524	T	T	T	T	T	T	T	T	T	T	T	T	T	T	A	A	T	T	T	T	T	T	T	T	T	T	T	T	T	T	T	T	T	T	T	T	T	T	T	T	A	A	A	A	A	A	A	A
Solanum cheesmaniae	LA0528A	T	T	A	T	T	T	T	T	T	T	T	A	T	T	T	T	A	T	T	T	A	T	T	T	T	T	T	T	T	A	T	T	A	T	T	T	T	T	T	T	T	A	A	A	A	A	T	A
Solanum cheesmaniae	LA0529	T	T	T	T	T	T	T	T	T	T	T	T	T	T	T	T	T	A	T	T	T	T	T	T	A	T	T	T	T	T	T	T	T	T	A	T	T	T	T	A	A	A	A	A	A	A	A	A
Solanum cheesmaniae	LA0746	T	T	T	T	T	T	T	T	T	T	T	T	T	T	A	A	T	T	T	T	T	T	T	T	T	T	T	T	T	T	T	T	T	T	T	T	T	T	T	T	A	A	A	A	A	A	A	A
Solanum cheesmaniae	LA0932	T	T	T	T	T	T	T	T	T	T	T	T	T	T	T	T	T	T	T	T	T	T	A	T	T	T	T	T	T	T	T	T	T	T	T	T	T	T	T	A	A	A	A	A	A	A	A	A
Solanum cheesmaniae	LA1035	T	T	A	T	T	T	T	T	T	T	T	T	A	T	T	T	T	T	T	T	T	T	T	T	T	T	T	T	T	T	T	T	T	T	T	T	T	T	T	A	A	A	A	A	A	A	A	A
Solanum cheesmaniae	LA1039	T	T	T	T	T	T	T	T	T	T	T	T	T	T	T	T	T	T	T	T	T	T	T	T	T	T	T	T	T	T	T	T	T	T	T	T	T	A	T	A	A	A	A	A	A	A	A	A
Solanum cheesmaniae	LA1041	T	A	T	T	T	T	T	T	T	T	T	T	T	T	T	T	T	T	T	T	T	T	T	T	T	T	T	T	T	T	T	T	T	T	T	T	A	T	T	T	T	A	A	A	A	A	A	A
Solanum cheesmaniae	LA1042	T	T	T	A	T	T	T	T	T	T	T	T	T	T	T	T	T	T	T	T	T	T	T	T	T	T	T	T	T	T	T	T	T	T	T	T	A	T	A	A	A	A	A	A	A	A	A	A
Solanum cheesmaniae	LA1043	T	T	T	A	T	T	T	T	T	T	T	T	T	T	T	T	T	T	T	T	T	T	T	T	T	T	T	T	T	T	T	T	T	T	T	T	T	T	A	A	A	A	A	A	A	A	A	A
Solanum cheesmaniae	LA1139	T	T	T	T	T	T	T	T	T	T	T	T	T	T	T	T	T	T	T	T	T	T	T	T	A	T	T	T	T	T	T	T	T	T	A	T	T	A	T	A	A	A	A	A	A	A	A	A
Solanum cheesmaniae	LA1404	T	T	T	T	T	T	T	T	T	T	T	T	T	T	T	T	T	T	T	T	T	T	T	T	T	T	T	T	T	T	T	T	T	T	T	T	T	A	T	A	A	A	A	A	A	A	A	A
Solanum cheesmaniae	LA1409	A	T	A	T	T	T	T	T	T	T	T	T	A	T	T	T	T	T	T	T	T	T	T	T	T	T	T	T	T	T	T	T	T	T	T	T	T	T	T	A	A	A	A	A	A	A	A	A
Solanum cheesmaniae	LA1412	T	A	T	T	A	T	T	T	A	T	A	T	T	T	T	T	T	T	T	T	T	A	T	T	T	A	T	T	T	T	T	T	A	T	T	T	A	T	T	A	A	A	A	A	A	A	A	A
Solanum cheesmaniae	LA1450	T	T	T	A	T	T	T	T	T	T	T	T	T	T	T	T	T	T	T	T	T	T	T	T	T	T	T	T	T	T	T	T	T	T	A	T	T	A	A	T	A	A	A	A	A	A	A	A
Solanum cheesmaniae	LA1540	T	T	T	T	T	T	T	T	T	A	T	T	T	T	T	T	T	T	T	T	T	T	T	T	T	T	T	T	T	T	A	T	T	T	T	T	T	T	T	T	A	A	A	A	A	A	A	A
Solanum galapagense	LA0438	T	T	T	A	A	T	T	T	T	T	T	T	T	T	T	T	T	T	T	T	T	T	T	T	T	T	T	T	T	T	T	T	T	T	T	T	T	T	A	T	A	A	A	T	A	A	A	A
Solanum galapagense	LA0480A	T	T	T	A	A	T	T	T	T	T	T	T	T	T	T	T	T	T	T	T	T	T	T	T	T	T	T	T	T	T	T	T	T	T	T	A	T	T	A	A	A	A	A	T	A	A	A	A
Solanum galapagense	LA0483	T	T	T	A	A	T	T	T	T	T	T	T	T	A	T	T	T	T	T	T	T	T	T	T	T	T	T	T	T	T	T	T	T	A	T	T	T	T	A	T	A	A	A	A	A	A	A	A
Solanum galapagense	LA0528	?	T	T	?	T	T	T	T	T	T	T	T	T	T	T	T	T	T	A	T	T	T	T	T	T	T	T	T	T	T	T	T	T	T	T	T	T	T	W	T	A	A	A	A	A	A	A	A
Solanum galapagense	LA0530	T	T	T	A	A	T	T	T	T	T	T	T	T	A	T	T	T	T	T	T	T	T	T	T	T	T	T	T	T	T	T	T	T	A	T	T	T	T	A	T	A	A	A	A	A	A	A	A
Solanum galapagense	LA0532	T	T	T	T	A	T	T	A	T	T	T	T	T	T	T	T	T	T	T	T	T	T	T	T	T	T	T	T	T	T	T	T	T	T	T	T	T	T	T	T	A	A	A	A	A	A	A	A
Solanum galapagense	LA0748	T	T	T	T	A	T	T	T	T	T	T	T	T	T	T	T	T	T	T	T	T	T	T	T	T	T	T	T	T	T	T	T	T	T	T	A	T	T	T	A	A	A	A	A	A	A	A	A
Solanum galapagense	LA1137	T	T	T	T	?	T	T	T	T	T	T	T	T	T	T	T	T	T	T	T	T	T	T	T	T	T	T	T	T	T	T	T	T	T	A	T	T	T	T	T	A	A	A	A	A	A	A	A
Solanum galapagense	LA1401	T	T	T	T	A	T	T	T	T	T	T	T	T	T	T	T	T	T	T	T	T	T	T	T	T	T	T	T	T	T	T	T	T	T	T	A	T	T	T	A	A	A	A	A	A	A	A	A
Solanum galapagense	LA1408	T	T	T	A	A	T	T	T	T	T	T	T	T	T	T	T	T	T	T	T	T	T	T	T	T	T	T	T	T	T	T	T	T	A	T	T	T	T	A	A	A	A	A	A	A	A	A	A
Solanum galapagense	LA1452	T	T	T	T	A	T	T	T	T	T	T	T	T	T	T	T	T	T	T	T	T	T	T	T	T	T	T	T	T	T	T	T	T	T	T	A	T	T	T	A	A	A	A	A	A	A	A	A
Solanum galapagense	LA1508	T	T	T	A	T	T	T	T	T	T	T	T	T	T	T	T	T	T	T	T	T	T	T	T	T	T	T	T	T	T	T	T	T	T	T	T	T	T	A	T	A	A	A	T	A	A	A	A
Solanum galapagense	LA1627	T	T	T	T	A	T	T	T	T	T	T	T	T	T	T	T	T	T	T	T	T	T	T	T	T	T	T	T	T	T	T	T	T	T	T	A	T	T	T	A	A	A	A	A	A	A	A	A
[truncated: 1 more columns]
